# Supplementary material for: Establishment and population expansion of the non‐native Azores chromis (Chromis limbata) in the subtropical southwestern Atlantic
Source: J Fish Biol. 2025 Jul 14;107(5):1788–93. doi: 10.1111/jfb.70139 (PMC12710853; doi:10.1111/jfb.70139)
Supplement: Supplementary file 1 — TABLE S1. Sampling effort UVS/BRUV. [file JFB-107-1788-s001.xlsx]

## Sheet: Tabela S1
Table S1	Sampling effort UVS / BRUV
Year	Site
	Baba-de-Boi	Geladeira	Ilha do Farol	Jardim dos Corais	Matacões	Oratório	Raia	Tartaruga
2015				UVC: 30		UVC: 29
2016		UVC: 41			UVC: 37	UVC: 68
2017	UVC: 44	UVC: 25		UVC: 42	UVC: 42	UVC: 29	UVC: 41	UVC: 40
2018	UVC: 31	UVC: 35		UVC: 34	UVC: 31	UVC: 32	UVC: 27	UVC: 30
2019	UVC: 63	UVC: 58		UVC: 59	UVC: 51	UVC: 59	UVC: 57	UVC: 56
2020	UVC: 28	UVC: 28		UVC: 27	UVC: 38	UVC: 28	UVC: 29	UVC: 29
2022	UVC: 46 / BRUV: 1	UVC: 58 / BRUV: 1	BRUV: 2	UVC: 54 / BRUV: 1	UVC: 60 / BRUV: 1	UVC: 45 / BRUV: 1	UVC: 61 / BRUV: 1	UVC: 56 / BRUV: 1
2023	UVC: 48 / BRUV: 1	UVC: 63 / BRUV: 1	BRUV: 2	UVC: 58 / BRUV: 1	UVC: 60 / BRUV: 1	UVC: 36 / BRUV: 1	UVC: 51 / BRUV: 1	UVC: 53 / BRUV: 1
2024	UVC: 53 / BRUV: 1	UVC: 41 / BRUV: 1	BRUV: 2	UVC: 63 / BRUV: 1	UVC: 58 / BRUV: 1	UVC: 44 / BRUV: 1	UVC: 50 / BRUV: 1	UVC: 47 / BRUV: 1
