# Supplementary material for: Establishment and population expansion of the non‐native Azores chromis (Chromis limbata) in the subtropical southwestern Atlantic
Source: J Fish Biol. 2025 Jul 14;107(5):1788–93. doi: 10.1111/jfb.70139 (PMC12710853; doi:10.1111/jfb.70139)
Supplement: Supplementary file 2 — TABLE S2. Species records. [file JFB-107-1788-s002.xlsx]

## Sheet: Planilha1
Table s2	Species records
Site	Geladeira		Matacões		Raia		Tartaruga		Jardim dos Corais		Oratório		Baba-de-boi		Ilha do Farol		Total
Species	A. mul	C. lim	A. mul	C. lim	A. mul	C. lim	A. mul	C. lim	A. mul	C. lim	A. mul	C. lim	A. mul	C. lim	A. mul	C. lim	A. mul	C. lim
2015									UVC: 13		UVC: 49						62
2016	UVC: 62		UVC: 41								UVC: 59						162
2017	UVC: 53	UVC: 5	UVC: 39		UVC: 9		UVC: 41		UVC: 17		UVC: 12		UVC: 54				225	5
2018	UVC: 6		UVC: 9		UVC: 2		UVC: 12		UVC: 17		UVC: 33		UVC: 8				87
2019	UVC: 8		UVC: 17		UVC: 3		UVC: 33		UVC: 11		UVC: 42		UVC: 6				120
2020	UVC: 4	UVC: 1	UVC: 12		UVC: 1		UVC: 5		UVC: 1		UVC: 3		UVC: 7				33	1
2022	UVC: 1		UVC: 5	UVC: 1	UVC: 9	UVC: 1	UVC: 1	BRUV: 3	UVC: 13		UVC: 27		UVC: 4		BRUV: 2		62	5
2023	UVC: 4		UVC: 31	UVC: 2	UVC: 3		UVC: 13 BRUV: 1	UVC: 1 BRUV: 3	UVC: 7 BRUV: 4	UVC: 3 BRUV: 1	UVC: 6 BRUV: 3		UVC: 1				73	10
2024	UVC: 1		UVC: 25	UVC: 28 BRUV: 4	UVC: 2	UVC: 2	UVC: 7	UVC: 14 BRUV: 4	UVC: 5	UVC: 2 BRUV: 4	UVC: 4	UVC: 2	UVC: 2		BRUV: 6	BRUV: 10	52	70

## Sheet: Planilha2
Year	Site
	Geladeira	Matacões	Raia	Tartaruga	Jardim dos Corais	Oratório	Baba-deboi	Ilha do Farol
